# Supplementary material for: Poor Air Quality Is Linked to Stress in Honeybees and Can Be Compounded by the Presence of Disease
Source: Insects. 2023 Aug 4;14(8):689. doi: 10.3390/insects14080689 (PMC10455886; doi:10.3390/insects14080689)
Supplement: Supplementary file 1 [file insects-14-00689-s001.zip]

Archive with 1 entries (1 files):
- insects-2434195-supplementary.pdf
